# Supplementary material for: Triple-Model Immunoassays with the Self-Assemblies of Three-in-One Small Molecules as Signaling Labels
Source: Biosensors (Basel). 2025 Oct 24;15(11):710. doi: 10.3390/bios15110710 (PMC12650134; doi:10.3390/bios15110710)
Supplement: Supplementary file 1 [file biosensors-15-00710-s001.zip]

Archive with 1 entries (1 files):
- biosensors-3905518-supplementary.pdf
